# Supplementary material for: Association between Sarcopenia and Immediate Complications and Mortality in Patients with Oral Cavity Squamous Cell Carcinoma Undergoing Surgery
Source: Cancers (Basel). 2022 Feb 3;14(3):785. doi: 10.3390/cancers14030785 (PMC8833832; doi:10.3390/cancers14030785)
Supplement: Supplementary file 1 [file cancers-14-00785-s001.zip]

Archive with 1 entries (1 files):
- cancers-1569470-supplementary.pdf
